# Supplementary material for: Conformations of Steroid Hormones: Infrared and Vibrational Circular Dichroism Spectroscopy
Source: Molecules. 2023 Jan 12;28(2):771. doi: 10.3390/molecules28020771 (PMC9864676; doi:10.3390/molecules28020771)
Supplement: Supplementary file 1 [file molecules-28-00771-s001.zip]

Archive with 1 entries (1 files):
- molecules-2152520-supplementary.pdf
